# Supplementary material for: Testing Effects of Seed Treatments against Clubroot Disease in Various Oilseed Rape Hybrids
Source: Pathogens. 2023 Nov 10;12(11):1339. doi: 10.3390/pathogens12111339 (PMC10675021; doi:10.3390/pathogens12111339)
Supplement: Supplementary file 1 [file pathogens-12-01339-s001.zip]

Archive with 1 entries (1 files):
- pathogens-2663549-supplementary.pdf
